# Supplementary material for: Comprehensive Analysis of the Oncogenic, Genomic Alteration, and Immunological Landscape of Cation-Chloride Cotransporters in Pan-Cancer
Source: Front Oncol. 2022 Mar 17;12:819688. doi: 10.3389/fonc.2022.819688 (PMC8968682; doi:10.3389/fonc.2022.819688)
Supplement: Supplementary file 3 [file Table_1.xlsx]

## Sheet: Sheet1
Supplementary Table. Clinicopathological characteristics of 232 ccRCC patients in FUSCC cohort
Characteristics		Mean (median)	Range
Age at surgery, year		55 (55.5)	17-84
tumor size, cm		5.5 (5.0)	1.8-14.0
Progression status	Recurrence	79 (34.1)
	Non-recurrence	153 (65.9)
Live status	Death	49 (21.1)
	Living	183 (78.9)
Gender, n (%)	Male	157 (67.7)
	Female	75 (32.3)
Clinical manifestation, n (%)	Incidental	160 (69.0)
	Symptomatic	72 (31.0)
Laterality, n (%)	Left	123 (53.0)
	Right	109 (47.0)
Hypertension, n (%)	Present	77 (33.2)
	Absent	155 (66.8)
Diabetes, n (%)	Present	25 (10.8)
	Absent	207 (89.2)
Cardiovascular and cerebrovascular diseases	Present	15 (6.5)
	Absent	217 (93.5)
pT stage, n (%)	T1	162 (69.8)
	T2	36 (15.5)
	T3	32 (13.8)
	T4	2 (0.9)
pN stage, n (%)	N0	219 (94.4)
	N1	13 (5.6)
pM stage, n (%)	M0	217 (93.5)
	M1	15 (6.5)
AJCC stage, n (%)	I	157 (67.7)
	II	30 (12.9)
	III	25 (10.8)
	IV	20 (8.6)
ISUP grade, n (%)	1	3 (1.3)
	2	81 (34.9)
	3	119 (51.3)
	4	29 (12.5)
ccRCC: clear cell renal cell carcinoma; FUSCC: Fudan University Shanghai Cancer Center; AJCC: the American Joint Committee on Cancer;ISUP: International Society of Urological Pathology
